# Supplementary material for: Mucosal Antibody Response to SARS-CoV-2 in Paediatric and Adult Patients: A Longitudinal Study
Source: Pathogens. 2022 Mar 24;11(4):397. doi: 10.3390/pathogens11040397 (PMC9026526; doi:10.3390/pathogens11040397)
Supplement: Supplementary file 1 [file pathogens-11-00397-s001.zip]

Archive with 1 entries (1 files):
- pathogens-1615565-supplementary.pdf
